# Supplementary material for: Immune Effective Score as a Predictor of Response to Neoadjuvant Trastuzumab Therapy and a Prognostic Indicator for HER2-Positive Breast Cancer
Source: Curr Oncol. 2022 Jan 10;29(1):283–93. doi: 10.3390/curroncol29010026 (PMC8775173; doi:10.3390/curroncol29010026)
Supplement: Supplementary file 1 [file curroncol-29-00026-s001.zip]

Archive with 1 entries (1 files):
- curroncol-1443172-supplementary.pdf
